# Supplementary material for: Feasibility of serial measurement of nitrite for pharmacodynamic monitoring and precision prescribing in urinary tract infections
Source: Commun Med (Lond). 2025 Jul 1;5:268. doi: 10.1038/s43856-025-00969-6 (PMC12217021; doi:10.1038/s43856-025-00969-6)
Supplement: Supplementary file 3 — Supplementary Data 1 [file 43856_2025_969_MOESM3_ESM.csv]

time [h]	nitrite susceptible	nitrite susceptible w/ amoxicillin	nitrite resistant	nitrite resistant w/ amoxicillin	CFU susceptible	CFU susceptible w/ amoxicillin	CFU resistant	CFU resistant w/ amoxicillin
0.0	[0.38 0.77 0.38]	[0.38 0.77 0.38]	[0.38 0. 0.38]	[0.38 0. 0.38]	[0. 0. 0.]	[0. 0. 0.]	[0. 0. 0.]	[0. 0. 0.]
15.0	[44.47 56.36 32.2 ]	[44.47 56.36 32.2 ]	[17.25 27.99 37.19]	[17.25 27.99 37.19]	[0.16 0.36 0.18]	[0.16 0.36 0.18]	[0.34 0.15 2.2 ]	[0.34 0.15 2.2 ]
23.0	[335.51 370.01 485.03]	[67.15 78.65 74.82]	[185.99 347.01 251.17]	[224.33 293.34 251.17]	[40. 26. 27.]	[3.3 3.2 3. ]	[45. 38. 30.]	[45. 50. 32.]
41.0	[534.86 435.19 688.21]	[ 78.65 159.16 90.15]	[492.69 370.01 416.02]	[569.37 354.68 373.85]	[34. 23. 32.]	[2. 1.8 2.3]	[ nan 37.5 39. ]	[45. 40. 38.]
66.0	[347.01 400.68 450.52]	[ 90.15 205.16 51.81]	[301.01 297.17 274.17]	[381.52 423.69 327.84]	[16.1 10.8 15.9]	[0.3 0.3 0.6]	[36.2 30. 23.2]	[41.3 39.6 28.1]
