# Supplementary material for: Feasibility of serial measurement of nitrite for pharmacodynamic monitoring and precision prescribing in urinary tract infections
Source: Commun Med (Lond). 2025 Jul 1;5:268. doi: 10.1038/s43856-025-00969-6 (PMC12217021; doi:10.1038/s43856-025-00969-6)
Supplement: Supplementary file 4 — Supplementary Data 2 [file 43856_2025_969_MOESM4_ESM.csv]

	Index	Condition	CFU	nitrite	creatinine
0	1	no UTI	0.0	1.9168684497299484	6.411580753690876
1	2	no UTI	0.0	3.0669895195679193	18.056416527239772
2	3	no UTI	0.0	14.951573907893609	18.310695819565403
3	4	no UTI	0.0	5.367231659243858	5.12284706758596
4	5	no UTI	0.0	12.651331768217666	18.235567846832833
5	6	no UTI	0.0	2.3002421396759387	7.515384045377147
6	7	no UTI	0.0	4.983857969297867	5.377126359911594
7	8	no UTI	0.0	0.7667473798919806	6.1861968354931545
8	9	no UTI	0.0	27.21953198616528	17.409160146774525
9	10	no UTI	0.0	4.983857969297867	17.981288554507202
10	11	no UTI	0.0	17.635189737515535	18.310695819565403
11	12	no UTI	0.0	2.683615829621929	13.514063714331863
12	13	no UTI	0.0	0.0	3.1348453275855532
13	14	no UTI	0.0	0.7667473798919806	4.666300156364937
14	15	no UTI	0.0	12.267958078271677	17.790579085262973
15	16	no UTI	0.0	2.3002421396759387	8.54983843915643
16	17	no UTI	0.0	11.884584388325687	17.865707057995547
17	18	no UTI	0.0	4.983857969297867	18.310695819565403
18	19	no UTI	0.0	2.683615829621929	11.28334083165699
19	20	no UTI	0.0	3.8337368994598995	17.253125126483795
20	21	no UTI	0.0	1.9168684497299484	7.105069732760785
21	22	no UTI	0.0	36.037126854923045	16.432496501251066
22	23	no UTI	0.0	2.3002421396759387	16.981508609681413
23	24	no UTI	0.0	10.351089628541729	17.44383459572802
24	25	no UTI	0.0	1.9168684497299484	5.3019983871790215
25	26	UTI	0.0	4.217110589405888	18.310695819565403
26	27	UTI	0.067	24.53591615654335	17.877265207646712
27	28	UTI	0.0	21.468926636975432	18.304916744739824
28	29	UTI	0.0	41.4043585141669	16.86014803834418
29	30	UTI	0.145	297.1146097081422	18.310695819565403
30	31	UTI	0.062	0.0	1.4011228799107793
31	32	UTI	1.7	6.133979039135839	16.20711258305335
32	33	UTI	0.3	1.9168684497299484	7.261104753051515
33	34	UTI	0.0	61.723164081304375	17.39760199712336
34	35	UTI	0.003	139.54802314034032	6.885464889388647
35	36	UTI	0.007	8.817594868757766	7.151302331365446
36	37	UTI	1.5	120.37933864304081	11.271782682005824
37	38	UTI	0.0	1.9168684497299484	16.247566106832423
38	39	UTI	0.005	15.334947597839594	18.247125996483994
39	40	UTI	0.0	62.106537771250366	17.24734605165821
40	41	UTI	0.0	181.7191290343992	18.310695819565403
41	42	UTI	0.006	151.04923383872003	17.49006719433268
42	43	UTI	0.077	26.83615829621929	16.790799140437187
43	44	UTI	0.022	46.38821648346478	18.171998023751424
44	45	UTI	0.57	110.79499639439108	9.549618383982216
45	46	UTI	6.5	5.750605349189848	14.265343441657599
46	47	UTI	0.0	1.9168684497299484	8.607629187412256
47	48	UTI	0.003	70.54075895006214	15.611867876018342
48	49	UTI	2.1	139.16464945039434	5.562056754330237
49	50	UTI	0.7	54.43906397233056	6.764104318051413
